# Supplementary material for: Transcriptomic Profile of Directed Differentiation of iPSCs into Hepatocyte-like Cells
Source: Int J Mol Sci. 2026 Jan 8;27(2):633. doi: 10.3390/ijms27020633 (PMC12840978; doi:10.3390/ijms27020633)
Supplement: Supplementary file 1 [file ijms-27-00633-s001.zip]

Archive with 1 entries (1 files):
- ijms-3965233-supplementary.pdf
